# Supplementary material for: Synthesis and In Vitro Activity of Novel Melphalan Analogs in Hematological Malignancy Cells
Source: Int J Mol Sci. 2022 Feb 3;23(3):1760. doi: 10.3390/ijms23031760 (PMC8836188; doi:10.3390/ijms23031760)
Supplement: Supplementary file 1 [file ijms-23-01760-s001.zip]

Archive with 1 entries (1 files):
- ijms-1541326-supplementary.pdf
